# Supplementary material for: Challenges and opportunities in systems biology education
Source: Endocr Relat Cancer. 2025 Jun 19;32(6):e250024. doi: 10.1530/ERC-25-0024 (PMC12186286; doi:10.1530/ERC-25-0024)
Supplement: Supplementary file 1 [file Supplementary_Table_S1.xlsx]

## Sheet: Full_Table
University (Location)	Programme Name (Degree)	Teaching mode & language	Credits (Duration)	Tuition and other fees	Annual Quota	Entry and Language Requirements	Language Requirements (Detailed)	Application Evaluation	Programme Structure	Specialization Tracks	Programme Learning Outcome	Career Prospects	Link
U. of Luxembourg (Esch-sur-Alzette, Luxembourg)	Molecular and Computational Biomedicine (MSc)	Contact teaching, English	120 ECTS (2 years)	- Application fee: €50 - Tuition fee: €400/academic year	18	- Bachelor's degree equivalent (at least 180 ECTS) in biosciences, bioinformatics or related field - Students with a Bachelor’s degree from related disciplines, such as computer sciences, chemistry, physics or mathematics may be accepted, if a sufficient knowledge in modern biosciences can be documented - English CEFR level B2	- Good knowledge of English (B2 level)	- Motivation letter - General scientific background - Courses in modern biosciences - CV - Evaluation of application by the study director together with 1-2 other teachers of the same study program	- 4 semesters with around 15 weeks of full-time courses, plus additional time required for the exam preparation - The first semesters are course-based, mainly with block-courses of 2 weeks - The last 8 months individual research work is performed - The course content is around 1/3 lectures in biology and bio-medicine, 1/3 experimental and 1/3 computational practicals	- Systems Biology - Biomedicine	- Master omics technologies, bioinformatics, and Systems Biology within cellular and organismal complexity - Apply these skills to address fundamental questions in disease and biology - Critically analyze data and experimental results - Produce a comprehensive MSc thesis - Cultivate autonomy, leadership, and interdisciplinary research abilities - Evaluate project results for potential impact and …	- Employment opportunities in the biotech and pharmaceutical industries - Researcher in biological, biomedical or pharmaceutical laboratories - Data scientist with focus on biomedical applications - Further studies at PhD level	https://www.uni.lu/fstm-en/study-programs/master-in-molecular-and-computational-biomedicine
Maastricht U. (Maastricht, Netherlands)	Systems Biology (MSc)	Contact teaching, English	120 ECTS (2 years)	- Statutory tuition fee: €2,530 - Institutional tuition fee: €19,100	Not indicated.	- Bachelor’s degree with at least 180 ECTS; minimum 15 ECTS mathematics at bachelor's level - Mathematics topics: linear and/or geometric algebra, analysis and calculus, trigonometry, basic statistics - Relevant fields include Biology, Biomedical sciences, Mathematics, Informatics, Data science, Physics, Chemistry - English CEFR level B2	- Evaluation of English proficiency through a test available on the application page for English-language master’s programmes	- A recent passport picture - A copy of valid passport or EU/EEA identity card - A certified copy of the most recent grades transcript of your current bachelor’s programme - A certified copy of the diploma of the current bachelor’s programme if obtained - If not graduated yet, upload official grades transcript from bachelor's programme - CV - A motivation letter (max. 500 words) answering the fol…	- Year 1, period 1 and 2: problem-based learning followed by compulsory courses, depending on background: biology and physiology or mathematics of biological systems - Mandatory courses: Systems Biology, modelling biosystems, experimental design and data management - Period 3 and 6: project I and project II - Period 4 and 5: elective choices among omics, cardiovascular Systems Biology, or dynamic…	- Omics - Cardiovascular Systems Biology - Dynamical Systems & Non-Linear Systems - Fundamental & Systems Neuroscience - Modelling Metabolism - Machine Learning & Multivariate Statistics	- Prepares students for expert roles in human biology and health within the field of Systems Biology - Provides a solid foundation in biology, mathematics, and computational science - Offers elective options to connect disciplines and develop technical and soft skills	- Any research institute focused on modelling the human body and diseases using patient data obtained in laboratories or imaging departments that need a systems biologist to extract biologically relevant information from their experiments - Small and medium enterprises (SME) that focus on innovative product, technology or process development, especially related to human biology and health - Acade…	https://curriculum.maastrichtuniversity.nl/education/master/systems-biology
Ghent U. (Ghent, Belgium)	Bioinformatics (MSc)	Contact teaching, English	120 ECTS (2 years)	- No application fee, but there may be fees for additional services (legalisation, language tests, ...) - Tuition fee: €282.10 fixed amount plus €13.50 or €6.70 per credit	Not indicated.	- Systems Biology track admission requires minimally 10 ECTS mathematical courses - Admission based on diploma; foreign qualifications may require individual assessment - Eligibility criteria: Belgian academic bachelor degree, foreign bachelor's degree of minimum 3 years - English CEFR level C1	- English: CEFR level B2; certificate validity four academic years - Interuniversity Test of Academic English (ITACE) also accepted	- A legalised copy of your basic diploma and its transcript of records or diploma supplement (detailed information is available on the legalisation-page) - A translation of these documents into Dutch, French, German or English, translated by a sworn translator - A copy of your passport (for most applicants it must be the international passport, if you are from the EU, the local identity card can …	- Common package (33 ECTS) of applied bioinformatics, including theoretical deepening and data analytical / problem-solving skills - Systems Biology specialisation module (28 ECTS) - Applied mathematics and informatics module (20 ECTS) - Optional courses (9 ECTS)	- Systems Biology - Bioscience Engineering - Engineering	- Proficiency in mathematics, informatics, machine learning, and statistics - Utilization of experimental techniques for 'omics' data generation - Appreciation of interdisciplinary nature - Application of statistical and computer science techniques - Knowledge of computational biology methods and evolution - Understanding of genetics, molecular biology, and experiments - Effective use of scientif…	- Subsequent Master or Postgraduate programs, PhD, or lifelong learning - Career opportunities in biotech, pharma, and agro industries - Roles in research, government agencies, genetics centers, and hospitals - Potential for consultancy, spin-offs, and data analytics positions	https://studiekiezer.ugent.be/2023/master-of-science-in-bioinformatics-systems-biology-en
U. Paris-Saclay / U. of Evry-Val-d’Essonne (Evry-Courcouronnes, France)	Systems and Synthetic Biology (M2 level) (MSc)	Contact teaching, English	60 ECTS (1 year)	- Tuition fee national students: From €243/academic year - Tuition fee international students: Up to €6,000/academic year	20	- A M1 level or equivalent qualification in either Biology, applied Mathematics, Computer Science, Chemistry or Physics - Excellent English language skills (No official document is required)	- Excellent English language skills (No official document is required)	- CV in English or French, including diplomas, dates of obtention, class ranks, marks, languages spoke - Motivation letter in English or French (one or two pages) - University transcripts of all years of higher education (after the High School Diploma), and explanations on the grading system of their university - One or two recommendation letters - VAP file only for students that do not have comp…	- 5 Core Compulsory Modules - 5 selection Modules (among 11) - 6-Months Research Internship	- Systems Biology - Synthetic Biology	- Foster collaboration across disciplinary boundaries in Systems & Synthetic Biology for students from diverse backgrounds including Life Sciences, Mathematics, Engineering, Chemistry, and Physical and Computer Sciences - Provide hands-on experience in experimental Biology, modeling, and design - Enhance transversal capacities such as project planning, seminar presentation, and understanding of i…	- Doctoral Schools - R&D in Private Laboratories - Applications in a wide range of fields including health, agro-food; bio-energy, biomaterials and environmental science	https://www.mssb.fr
Technical U. of Denmark (Cophenhagen, Denmark)	Bioinformatics and Systems Biology (MSc)	Contact teaching, English	120 ECTS (2 years)	- Application fee for EU/EEA countries or Switzerland: none - Application fee Non-EU/EEA countries: €100 - Tuition fee: no information available	Not indicated.	- Basic knowledge of biochemistry and molecular biology essential - Strongly recommend 5 ECTS in molecular biology and 5 ECTS in computer programming - International applicants and national applicants from natural sciences recommended to have 5 ECTS basic molecular biology and 5 ECTS basic programming - English CEFR level B1	- English proficiency required for Master of Science in Engineering programmes (B-level, IELTS, TOEFL, CAE)	- Final BSc diploma in both original and certified English translation - Transcript of records in both original and certified English translation - Mandatory application template including statement of purpose, pre-mapping, and GPA calculator - two letters of recommendation - CV - documentation of local grading system - proof of English proficiency	- polytechnical foundation courses (5 ECTS) - programme specific courses (55 ECTS, of which 5 in innovation courses, 10 in mandatory courses, 40 in chosen programme-specific courses)	- Biomedical Bioinformatics - Infectious Disease Health Informatics - Bioinformatic Methods in Life Sciences	- Proficiency in working with various biological file formats - Utilization of computer-based tools for processing, analyzing, and assessing biological data, including large datasets - Integration of biological data from diverse sources - Analysis of qualitative and quantitative properties of biological models - Objective assessment of predictive model quality through biological system measuremen…	- The Biotech industry - The Pharmaceutical industry - The research community at the national and International level	https://www.dtu.dk/english/education/graduate/msc-programmes/bioinformatics-and-systems-biology
Imperial College London (South Kensington, United Kingdom)	Bioinformatics and Theoretical Systems Biology (MSc)	Contact teaching, English	90 ECTS/180 CATS (1 year)	- No application fees - Tuition fee national students: £15,150 (€17,543.95) - Tuition fee international students: £37,100 (€42,962.41)	Not indicated.	- Minimum academic requirement: 2:1 in biological/biomedical/bioengineering, clinical or physical sciences, computational, or mathematical subject - Preferred: Previous experience in computational or mathematical biology and computer programming - English CEFR level B2	- College language proficiency requirement This course: Standard requirement: IELTS score 92 overall (minimum 20 in all elements); ESOL B2 Higher requirement example: IELTS score 100 overall (minimum 22 in all elements); ESOL C1	- Personal statement demonstrating that the course is right for you; and you have the skills, knowledge and aptitude to achieve the course requirements - Application reference providing the contact details of two referees - additionally: CV, diplomas, certificates, ...	- Composed of 2 core modules: Bioinformatics and Theoretical Systems Biology, and Mathematics and Computing - Computing project reinforcing programming skills through group project over 11 weeks - Bioinformatics and Systems Biology project applying course skills in research environment over 22 weeks - Lectures, computing labs, practical classes, presentations and seminars, group work - 30% projec…	No spezialisation tracks	- Develop multidisciplinary skills essential for bioinformatics and theoretical Systems Biology research - Gain core expertise in biology, computational science, and mathematics through lectures, practical classes, and assignments - Enhance research techniques including information retrieval, study design, data analysis, and statistics - Collaborate with experts in biology, mathematics, and compu…	- Gain foundational skills for bioinformatics or Systems Biology careers - Opportunities for advanced studies or research - Versatile career paths in diverse sectors such as government, research, public health, and business	https://www.imperial.ac.uk/study/courses/postgraduate-taught/bioinformatics
Karolinska Institute (Stockholm, Sweden)	Molecular Techniques in Life Science (MSc)	Contact teaching, English	120 ECTS (2 years)	- EU/EEA countries: No application or tuition fees - Non-EU/EEA countries: 900 SEK (€80.46) application fee; 100,000 SEK (€8939.57) first instalment tuition fee; 400,000 SEK (€35,758.26) total tuition fees	Not indicated.	- Bachelor's degree equivalent to a Swedish 180 ECTS Bachelor's degree from an internationally recognised university - Passed courses in Life Science, e.g. courses in Cell Biology, Biochemistry, Microbiology, Gene Technology or Molecular Biology corresponding to a total of at least 20 ECTS credits - Mathematics corresponding to at least 10 ECTS credits - English CEFR level C1	- English language equivalent to Swedish upper secondary school course English 6 - Accepted English tests: IELTS Academic or IELTS UKVI Online: Overall 6.5, no section below 5.5 TOEFL iBT, TOEFL iBT Home Edition, TOEFL iBT Paper Edition: Written test score 20, total score 90; certain TOEFL tests not accepted Cambridge Michigan Language Assessments: ECPE Pearson PTE Academic or PTE Academic Online…	- Certificates and diplomas of completed degrees - Transcript of completed courses and grades included in your degree - proof of English proficiency - Identification - CV - Relevant work experience - Summary sheet issued by the university and to be filled by the applicant - Motivation letter	- First year advanced level courses in genetics and genomics, translational medicine, applied communication, and molecular life science methods, as well as the foundations of biostatistics, programming, bioinformatics, and comparative genomics - Second year mandatory courses in applied gene technology with bioinformatics analysis of large-scale data, and applied proteomics - The second half of th…	- Systems Biology - Drug Development	- Unique collaboration between Karolinska Institutet, KTH Royal Institute of Technology, and Stockholm University, facilitated by Science for Life Laboratory, Stockholm - Comprehensive education in life science with a focus on bioinformatic analysis of big data - State-of-the-art training in modern "high throughput" molecular biology techniques - Emphasis on translating biological discoveries int…	- Professional research career in an academic setting or biotechnological and pharmaceutical industries	https://education.ki.se/programme/5mt23-masters-programme-in-molecular-techniques-in-life-science
U. of Turku (Turku, Finland)	Molecular Systems Biology (MSc)	Contact teaching, English	120 ECTS (2 years)	- Tuition fee EU/EEA countries or Switzerland: none - Tuition fee Non-EU/EEA countries: €12,000/academic year	15	- Bachelor’s degree from an accredited institution corresponding to at least 180 ECTS or three years of full-time study - Degree in a relevant field for the Master’s degree program - English CEFR level C1	- Excellent English language skills and a certificate	- Relevance of awarded degree - Grades of courses - Language test results - Motivation letter - Relevant work experience - Possible interview	- Common courses - Track-specific major subject studies - Selectable studies - Master’s thesis	- Molecular Systems Biology - Evolutionary Biology	- Develop scientific and analytical skills alongside expertise in theories and technologies - Cultivate practical skills, teamwork, and interpersonal skills within an international setting	- Research scientist, lecturer, project manager, research coordinator - Eligible for scientific postgraduate degree studies	https://www.utu.fi/en/study-at-utu/masters-degree-programme-in-biosciences-molecular-systems-biology
U. of Ottawa (Ottawa, Canada)	Biology (MSc)	Contact teaching, English	60 ECTS (1 year)	- Application fee: CA$120.00 (€82.22) - Tuition fee: CA$18,900.50 (€12,950.62)/academic year	Not indicated.	- Bachelor's degree in Biology (or equivalent) with minimum 70% average - Demonstrate good academic performance - Meet funding requirements - Secure a thesis supervisor - Additional courses may be required based on background - English CEFR level C1	- Language proficiency required for understanding and fluently speaking the program's language of instruction (French or English) TOEFL 550 / IELTS Overall 6.5 - Individual 5.0 (Paper-based) TOEFL 79-80 / IELTS Overall 6.5 - Individual 5.0 (Internet-based)	- Two recommendation letters - Transcript of records of past education - Proof of english proficiency - CV - A letter of intent outlining your career goals and proposed research area - Potential thesis supervisor - International students must show proof of funding in the form of a supervisor stipend and a combination of scholarships and/or in-trust accounts	- Multiple lecture and seminar available (63 in total) giving each 3 units/credits - No clear structure requirement given - Possible course components: lecture, Theory and laboratory, magistral courses, and seminars	- Bioinformatics	- Bioinformatics is an emerging scientific discipline focused on understanding the structure, function, and evolution of biological entities using computational approaches - Research in bioinformatics contributes to advancements in human health and disease understanding, fostering innovation in industry - Bioinformaticians need interdisciplinary understanding, appreciating research from various f…	Not indicated.	https://catalogue.uottawa.ca/en/graduate/master-science-biology-specialization-bioinformatics
George Washington U. School of Medicine and Health Sciences - Graduate School of Columbian College of Arts and Sciences (Washington, DC, USA)	Bioinformatics and Molecular Biochemistry (MSc)	Contact teaching and remote, English	30 credits (1-2 years)	- Application fee: $80.00 (€75.24) - Matriculation fee: $350.00 (€329.15) - Tuition fee per credit: $1,950.00 (€1,833.86) * 30 = $58.500 (€55,015.74) if degree path, else $2,080.00 (€1,956.12) * 30 = $62.400 (€58,683.46)	Not indicated.	- A bachelor's degree including the following courses, or equivalent: Introductory Medical Biochemistry, Introductory Biology: Cells and Molecules, Introductory Biology: The Biology of Organisms, Introductory Quantitative Analysis, Organic Chemistry I, Organic Chemistry II, Organic Chemistry Laboratory I, Organic Chemistry Laboratory II, General Physics I - English CEFR level B2	- Required scores for English language tests (IELTS, TOEFL, PTE Academic) unless exempted by degree from English-speaking country. Minimum scores: IELTS 6.0 overall, no individual score below 5.0; TOEFL 550 paper-based, 80 Internet-based; PTE Academic 53 - Applicants not meeting minimum requirements may be eligible for Applied English Language program	- One recommendation letter required - Transcripts are required from all colleges and universities attended - In an essay of 250 – 500 words, state your purpose in undertaking graduate study in your chosen field - personal statement in ~ 250 words, describing why you have chosen this particular program at GWU, and explaining how you can contribute to the academic and non-academic atmosphere of th…	- thesis and non-thesis tracks - 11 credits in required courses, 6 credits in required track, and 13 credits of electives (non-thesis option) or 6 credits in Thesis and 7 credits of electives (thesis option) - Schedule flexibility, with 1-year or 2-year program option - Hands-on experience in a myriad of laboratories and research initiatives - Diverse elective course pool to choose from	- Cancer Biology - Inflammation - Pathobiology - Computational Genomics	- Focuses on innovative bioinformatics technologies for analyzing high-throughput data from genomics and proteomics within a biochemistry framework - Provides strong foundational knowledge in biochemistry, molecular medicine, and biochemical genetics - Emphasizes leveraging genomic and -omic data for biomedical knowledge discovery in personalized medicine - Includes hands-on projects for real-wor…	- Graduates ready for careers in advanced biomedical research, genomics, bioinformatics, medicine, public health, law, and policy	https://bulletin.gwu.edu/arts-sciences/biochemistry-molecular-medicine/ms-bioinformatics-molecular-biochemistry
U. of Havana (Havana, Cuba)	Biochemistry (MSc)	Contact teaching, Spanish	60 credits (3 years, hybrid)	- Tuition fee: $7.200,00 (€6,768.18)	Not indicated.	- Be a graduate of Biochemistry, Biology, Microbiology, Pharmacy, Food, Chemistry, Medical, Veterinary and Livestock Sciences, Chemical Engineering and related careers - Present a university graduate degree, legalized at the Cuban consulate in your country - Submit the curriculum vitae and the research project for evaluation and selection by the Master's Committee, the applicant's work, teaching …	- Demonstrate English language knowledge through documents or exam	- Submit the curriculum vitae and the research project for evaluation and selection by the Master's Committee - The applicant's work, teaching and research experience will be taken into account	- Basic mandatory courses: biomolecules, enzymology, immunology, biochemical method, metabolic biochemistry, research work - Research work evaluation:2 research seminars in 4th and 5th semesters (8 credits each), pre-defense act before Scientific Council for thesis endorsement and writing (8 credits), remaining credits awarded upon thesis defense (8 credits) - Credit Accumulation: minimum of 60 t…	- Biochemistry and Systems Biology - Immunology - Biotechnology - Molecular Biology	- Conduct both basic and applied research in Biochemistry and Molecular Biology - Offer training, production, and advisory services related to these scientific aspects	- Program designed to train professionals for basic and applied research in Biochemistry and Molecular Biology - Emphasis on offering training, production, and consulting services in related aspects - Structured curriculum with mandatory and optional courses, allowing specialization in specific areas of study	https://serviciosacademicos.fundacion.uh.cu/slides/maestria-en-bioquimica-91
